# Supplementary material for: Differences in Carbon and Nitrogen Cycling Strategies and Regional Variability in Biological Soil Crust Types
Source: Int J Mol Sci. 2025 Apr 23;26(9):3989. doi: 10.3390/ijms26093989 (PMC12071523; doi:10.3390/ijms26093989)
Supplement: Supplementary file 1 [file ijms-26-03989-s001.zip]

Archive with 1 entries (1 files):
- ijms-3522958-supplementary.pdf
